# Supplementary material for: Eating Disorders and Autistic Traits Camouflaging: Insights from the EAT Study
Source: Nutrients. 2025 Dec 21;18(1):34. doi: 10.3390/nu18010034 (PMC12787464; doi:10.3390/nu18010034)
Supplement: Supplementary file 1 [file nutrients-18-00034-s001.zip]

Archive with 1 entries (1 files):
- nutrients-4031551-supplementary.pdf
